# Supplementary material for: Reduced Expression of METTL3 Promotes Metastasis of Triple-Negative Breast Cancer by m6A Methylation-Mediated COL3A1 Up-Regulation
Source: Front Oncol. 2020 Jul 14;10:1126. doi: 10.3389/fonc.2020.01126 (PMC7381173; doi:10.3389/fonc.2020.01126)
Supplement: Supplementary file 1 [file Table_1.XLS]

## Sheet: 工作表1
Supplemental Table 1.xls The top 100 genes according to the correlation coefficient
	logFC	the average expression	t	P.Value	adj.P.Value	GENE NAME	m6A modification	m6A site
1	-7.06793	-1.56233	-21.9473	4.98e-90	1.53e-87	FZD4	Yes	chr11:86662195(-)；chr11:86662502(-)；chr11:86662682(-)
2	-6.50565	0.44169	-17.5553	1.39e-61	1.2e-59	POU3F4	No
3	-6.38064	-0.0148526	-19.482	1.15e-73	1.71e-71	COX8C	No
4	-6.34118	-2.09469	-23.5206	6.63e-101	3.42e-98	FAM171A2	Yes	chr17:42431650(-)；chr17:42437417(-)
5	-6.3152	-1.67076	-23.0018	2.75e-97	1.24e-94	OR2W6P	No
6	-6.30394	0.316879	-16.9509	6.06e-58	4.44e-56	OR5AK2	No
7	-6.10936	-0.654612	-18.4433	4.57e-67	4.97e-65	FAM227A	No
8	-6.09361	3.39139	-18.9951	1.51e-70	1.92e-68	CST1	No
9	-6.01637	0.622174	-21.7873	6.1e-89	1.78e-86	LENG8	Yes	chr19:54964824(+)；chr19:54965721(+)；chr19:54965741(+)；chr19:54967270(+)；chr19:54967373(+)；chr19:54967506(+)；chr19:54967926(+)；chr19:54969527(+)；chr19:54969649(+)；chr19:54972056(+)；chr19:54972717(+)
10	-6.01049	-2.88637	-22.0733	6.87e-91	2.26e-88	KLHL26	Yes	chr19:18778512(+)；chr19:18778563(+)；chr19:18778599(+)；chr19:18779349(+)；chr19:18779760(+)；chr19:18779817(+)；chr19:18779958(+)；chr19:18779979(+)；chr19:18779979(+)
11	-5.95693	1.34166	-20.8635	1.01e-82	2.16e-80	GLYATL1	No
12	-5.92414	-1.77753	-28.8197	3.14e-139	1.73e-135	ATP7A	No
13	-5.87198	1.6269	-21.1526	1.17e-84	2.69e-82	SLC43A2	Yes	chr17:1478177(-)；chr17:1478736(-)；chr17:1478946(-)；
14	-5.8203	-1.82844	-21.7228	1.67e-88	4.8e-86	SLITRK5	Yes	chr13:88328063(+)；chr13:88328504(+)；chr13:88329141(+)；chr13:88327681(+)；chr13:88327999(+)；chr13:88328464(+)；chr13:88328470(+)；chr13:88328852(+)；chr13:88328922(+)；chr13:88328992(+)；chr13:88330171(+)；chr13:88330366(+)；chr13:88330474(+)；chr13:88330531(+)；chr13:88330366(+)
15	-5.4361	1.00114	-20.9767	1.77e-83	3.89e-81	FAM149B1	No
16	-5.30955	-1.10528	-17.7736	6.44e-63	5.9e-61	OR4F21	No
17	-5.2907	-1.49522	-19.8214	7.31e-76	1.18e-73	CYP27A1	No
18	-5.23195	0.975488	-20.1552	4.84e-78	8.51e-76	WDR13	No
19	-5.21346	-2.13128	-19.2669	2.78e-72	3.83e-70	UTS2R	Yes	chr17:80332366(+)
20	-5.16501	-1.82554	-21.5339	3.18e-87	8.44e-85	ATP1A2	Yes	chr1:172273281(-)；chr1:172278573(-)；chr1:172279321(-)
21	-5.12384	0.0306314	-16.9919	3.45e-58	2.55e-56	SAP30L	Yes	chr5:153826190(+)；chr5:153826265(+)；chr5:153826352(+)；chr5:153838338(+)
22	-5.06646	-3.11541	-18.1117	5.31e-65	5.35e-63	PTPRJ	Yes	chr11:48188811(+)；chr11:48158708(+)
23	-5.03601	-3.43937	-22.9183	1.05e-96	4.55e-94	FAM86B2	No
24	-4.99054	-3.09816	-19.0695	5.06e-71	6.67e-69	ACP2	No
25	-4.98876	-0.597261	-19.0804	4.32e-71	5.7e-69	CPSF3	Yes	chr2:9613045(+)；chr2:9613148(+)
26	-4.98597	-2.84385	-16.4985	2.86e-55	1.85e-53	MAGEA10	No
27	-4.9809	-0.679791	-19.4296	2.5e-73	3.65e-71	MTHFD2L	Yes	chr5:90961374(+)
28	-4.93929	-4.04398	-22.3418	9.96e-93	3.58e-90	ZNF45	Yes	chr19:44419087(-)
29	-4.8771	-1.23624	-19.0029	1.34e-70	1.72e-68	MYH11	Yes	chr16:15818073(-)；chr16:15818115(-)；chr16:15818132(-)；chr16:15818238(-)；chr16:15818562(-)；chr16:15818583(-)；chr16:15818782(-)
30	-4.8447	-2.18134	-20.6005	5.62e-81	1.11e-78	TNMD	No
31	-4.8159	-2.72266	-24.4547	1.71e-107	1.34e-104	LPGAT1	Yes	chr1:191719557(+)
32	-4.81216	-3.57738	-24.0591	1.08e-104	6.82e-102	IRX2	Yes	chr5:2748632(-)
33	-4.80203	0.174595	-19.8766	3.2e-76	5.26e-74	PAXIP1	Yes	chr7:154767471(-)；chr7:154767532(-)
34	-4.76305	-0.323762	-26.1362	1.48e-119	2.29e-116	GOT1	No
35	-4.75545	-0.500457	-29.6103	4.25e-145	4.29e-141	RRAS2	No
36	-4.74033	3.19845	-15.9582	3.9e-52	2.23e-50	LAPTM4B	Yes	chr8:98817669(+);chr8:98828332(+);chr8:98837338(+);chr8:98864515(+);chr8:98864613(+)
37	-4.73011	-2.72284	-16.5077	2.53e-55	1.64e-53	MYOC	No
38	-4.7014	2.06673	-21.7074	2.13e-88	6.04e-86	HILPDA	Yes	chr7:128097443(+)
39	-4.69883	-2.71811	-16.8593	2.12e-57	1.52e-55	IL1R1	Yes	chr2:102792993(+)；chr2:102793036(+)；chr2:102793075(+)；chr2:102792993(+)；chr2:102793186(+)
40	-4.66427	0.982578	-26.4154	1.39e-121	2.63e-118	COL3A1	Yes	chr1:45331153(+)
41	-4.63844	2.5424	-25.2548	3.34e-113	3.42e-110	ALG10B	Yes	chr15:90227632(+)
42	-4.63825	4.34695	-17.288	5.77e-60	4.62e-58	GMPPB	Yes	chr3:49757126(-)；chr3:49759282(-)
43	-4.62846	-0.384369	-17.6582	3.27e-62	2.9e-60	KRT73-AS1	No
44	-4.6244	0.212117	-18.4969	2.11e-67	2.35e-65	COQ10A	Yes	chr12:56664429(+)；chr12:56664501(+)
45	-4.61463	1.8602	-24.4321	2.47e-107	1.85e-104	HSPB6	Yes	chr19:36246275(-)
46	-4.59829	-1.39238	-20.509	2.27e-80	4.36e-78	PTRH2	Yes	chr17:57774809(-)；chr17:57774899(-)
47	-4.59345	-3.34228	-19.6093	1.74e-74	2.7e-72	TRMT112	Yes	chr11:64084302(-)；chr11:64084553(-)
48	-4.56482	-4.02413	-14.9585	1.62e-46	7.32e-45	LINC01866	No
49	-4.55151	-1.3089	-19.0616	5.69e-71	7.43e-69	LINC02501	No
50	-4.52249	-0.443623	-25.6623	3.92e-116	4.94e-113	GBX2	Yes	chr1:89931088(-)
51	-4.52239	-3.01842	-16.2312	1.04e-53	6.33e-52	RNASEH1	Yes	chr2:3593348(-)；chr2:3593379(-)；chr2:3595567(-)
52	-4.50175	-0.807141	-18.0693	9.72e-65	9.64e-63	ANKAR	No
53	-4.47952	1.06514	-18.7169	8.72e-69	1.05e-66	FCN2	No
54	-4.47099	-3.91764	-22.577	2.4e-94	8.96e-92	AC007318.1	No
55	-4.41784	-0.289327	-20.9814	1.64e-83	3.63e-81	AFP	No
56	-4.41018	-2.17215	-17.0523	1.5e-58	1.12e-56	ELP4	No
57	-4.40829	-0.887447	-16.894	1.32e-57	9.54e-56	CDV3	Yes	chr3:133306926(+)；chr3:133307475(+)
58	-4.38947	-1.97363	-13.2866	1.1e-37	3.43e-36	ADAMTS3	Yes	chr4:73149042(-)
59	-4.38908	-2.76366	-17.4415	6.81e-61	5.74e-59	UBE4B	Yes	chr1:10093586(+)；
60	-4.38239	1.90186	-21.7144	1.91e-88	5.44e-86	AC008628.1	No
61	-4.36281	-5.46398	-14.2138	1.72e-42	6.61e-41	NCOA1	Yes	chr2:24929954(+)；chr2:24930183(+)；chr2:24930189(+)；chr2:24930503(+)；chr2:24991252(+)
62	-4.32308	-0.496897	-24.4493	1.87e-107	1.45e-104	C1orf100	No
63	-4.31995	-0.10587	-25.1841	1.07e-112	1.06e-109	CYP2C19	No
64	-4.30286	0.807667	-20.4793	3.56e-80	6.78e-78	SUCO	Yes	chr1:172558795(+)；chr1:172579204(+)；chr1:172579286(+)；chr1:172579390(+)；chr1:172558189(+)；chr1:172558848(+)；chr1:172558888(+)；chr1:172558992(+)；chr1:172579426(+)；chr1:172579452(+)；chr1:172579609(+)
65	-4.29614	-1.8825	-19.7888	1.19e-75	1.9e-73	AC084373.1	No
66	-4.29546	-1.77638	-26.2118	4.18e-120	6.66e-117	SNRPE	Yes	chr1:203834188(+)
67	-4.2938	-2.38418	-15.2136	6.3e-48	3e-46	FAM110C	Yes	chr2:41563(-)；chr2:41602(-)；chr2:45679(-)；chr2:45968(-)；chr2:45988(-)；chr2:46093(-)
68	-4.27565	2.38445	-27.7503	2.44e-131	7.77e-128	FHL1	No
69	-4.25649	0.967928	-21.187	6.9e-85	1.61e-82	TGM2	Yes	chr2:158117368(-)；chr2:158117263(-)
70	-4.25468	-1.12502	-19.3747	5.64e-73	8.05e-71	GBX1	Yes	chr5:24504467(-)
71	-4.25086	-1.18331	-20.2599	9.95e-79	1.78e-76	LUZP2	No
72	-4.24411	-4.22055	-14.4694	7.4e-44	3.03e-42	MCOLN2	Yes	chr1:85391896(-)；chr1:85392190(-)
73	-4.23045	-1.19781	-11.0112	6.25e-27	1.16e-25	SYCP1	No
74	-4.22043	0.163999	-27.0008	7.58e-126	1.76e-122	NEUROD4	Yes	chr12:55420589(+)；chr12:55420613(+)
75	-4.20251	1.3678	-23.3195	1.69e-99	8.44e-97	FDFT1	Yes	chr8:11696068(+)；chr8:11660822(+)
76	-4.19997	-3.21503	-16.2886	4.8e-54	2.97e-52	EVA1A	Yes	chr2:75720505(-)；chr2:75720552(-)
77	-4.19185	-1.3156	-17.7539	8.5e-63	7.76e-61	ENDOU	No
78	-4.12558	-4.69516	-17.1214	5.79e-59	4.45e-57	PDLIM2	Yes	chr8:22451308(+)
79	-4.11267	-3.25344	-23.3172	1.75e-99	8.68e-97	HSPD1P11	No
80	-4.11205	2.99309	-20.0619	1.98e-77	3.39e-75	EXOSC9	No
81	-4.11115	-2.86993	-19.807	9.08e-76	1.45e-73	CD1C	No
82	-4.10505	2.1436	-18.3656	1.4e-66	1.5e-64	RTN2	Yes	chr19:45988963(-)
83	-4.10436	-5.02187	-18.2067	1.37e-65	1.42e-63	HELB	Yes	chr12:66703608(+)；chr12:66703985(+)；chr12:66731825(+)；chr12:66731907(+)
84	-4.10268	-2.41831	-17.1067	7.1e-59	5.41e-57	CMTM8	No
85	-4.1006	1.04364	-23.2324	6.84e-99	3.23e-96	TOMM7	No
86	-4.09663	-4.24008	-14.3642	2.71e-43	1.09e-41	MBNL1	Yes	chr3:152018126(+)
87	-4.08712	2.03374	-21.8484	2.34e-89	6.98e-87	OR5F2P	No
88	-4.08415	-1.67056	-19.3282	1.12e-72	1.57e-70	AC025048.6	No
89	-4.07698	-0.00063119	-22.5876	2.03e-94	7.61e-92	AC007389.5	No
90	-4.07002	0.728799	-20.7936	2.94e-82	6.09e-80	AEN	Yes	chr15:89169803(+)；chr15:89173470(+)；chr15:89169781(+)；chr15:89173407(+)；chr15:89173438(+)；chr15:89175230(+)；chr15:89175332(+)
91	-4.06864	-2.08858	-15.53	1.06e-49	5.49e-48	LINC01840	No
92	-4.06607	-1.19061	-20.6202	4.16e-81	8.31e-79	RPL23AP12	No
93	-4.06475	-2.12082	-24.0575	1.11e-104	6.93e-102	OSTF1	No
94	-4.06064	-0.0150327	-19.4645	1.49e-73	2.21e-71	KRTAP24-1	No
95	-4.05821	-2.59859	-22.341	1.01e-92	3.61e-90	TNIK	Yes	chr3:170781603(-)；chr3:170781613(-)；chr3:170781677(-)
96	-4.05799	0.244297	-15.7036	1.11e-50	5.89e-49	NAV1	Yes	chr1:135441479(-)；chr1:135532424(-)
97	-4.05733	0.563065	-20.283	7.01e-79	1.26e-76	C9orf3	Yes	chr9:97849279(+)；chr9:97522070(+)；chr9:97522082(+)；chr9:97522330(+)；chr9:97522642(+)；chr9:97522716(+)；chr9:97522781(+)；chr9:97522843(+)；chr9:97849034(+)
98	-4.0524	-2.95993	-17.4081	1.09e-60	9.05e-59	AC092384.1	No
99	-4.03708	-3.15037	-17.8647	1.78e-63	1.65e-61	PAX8-AS1	Yes	chr2:113997239(+)；chr2:113997516(+)
100	-4.03364	1.80561	-14.5005	5.04e-44	2.08e-42	ATP6V1G3	No
